# Supplementary material for: Phosphorylated Metal–Organic Framework for Reducing Fire Hazards of Poly(Methyl Methacrylate)
Source: Polymers (Basel). 2022 Nov 11;14(22):4871. doi: 10.3390/polym14224871 (PMC9697107; doi:10.3390/polym14224871)
Supplement: Supplementary file 1 [file polymers-14-04871-s001.zip]

Archive with 1 entries (1 files):
- polymers-2004558-supplementary.pdf
